# Supplementary material for: An Integrated and Multi-Target Nucleic Acid Isothermal Analysis System for Rapid Diagnosis of Vulvovaginal Candidiasis
Source: Biosensors (Basel). 2023 May 19;13(5):559. doi: 10.3390/bios13050559 (PMC10216317; doi:10.3390/bios13050559)
Supplement: Supplementary file 1 [file biosensors-13-00559-s001.zip]

Archive with 2 entries (2 files):
- biosensors-2341421-supplementary.pdf
- Video S1_Vibration of smart injector.mp4
